# Supplementary material for: Oxytocin receptor gene variations and socio-emotional effects of MDMA: A pooled analysis of controlled studies in healthy subjects
Source: PLoS One. 2018 Jun 18;13(6):e0199384. doi: 10.1371/journal.pone.0199384 (PMC6005537; doi:10.1371/journal.pone.0199384)
Supplement: S1 Table — N, number of subjects; AUEC, area under the effect-time curve; SD, standard deviation; NS, not significant; D, values are change scores from placebo; **p value < 0.01 compared to rs1042778 TT. ap value additionally corrected for multiple comparisons according to the Nyholt correction. bN = 101 (rs1042778: 39 GG, 48 GT, 14 TT; rs53576: 44 GG, 39 AG, 18 AA; rs2254298: 80 GG, 21 AG/AA). cN = 53 (rs1042778: 21 GG, 27 GT, 5 TT; rs53576: 23 GG, 17 AG, 13 AA; rs2254298: 44 GG, 9 AG/AA). (XLSX) [file pone.0199384.s003.xlsx]

## Sheet: Sheet1
S1 Table. Effects of oxytocin receptor rs53576 and rs1042778 polymorphisms (all allele groups) on the response to MDMA (mean±SD and statistics)
		SNP rs1042778							SNP rs53576
		GG	GT	TT	F	p value	p valuea		GG	GA	AA	F	p value	p valuea
	N (%)	50 (38)	63 (48)	19 (14)					58 (44)	55 (42)	19 (14)
	Male, N (%)	27 (54)	30 (48)	7 (37)					27 (47)	25 (45)	12 (63)
	MDMA plasma concentration AUC6 (ng*h/mL)	942±196	964±224	924±179	0.34	NS	NS		953±179	959±231	914±219	0.35	NS	NS
	MDMA peak concentrations (ng/mL)	222±48	226±50	223±41	0.13	NS	NS		222±38	230±55	214±53	0.9	NS	NS
	Oxytocin Dplasma concentration at 2h (pg/mL)b	46±58	59±66	64±101	0.53	NS	NS		58±81	51±58	53±60	0.1	NS	NS
Visual Analog Scale rating DAUEC6
	Any drug effect	197±91	194±98	196±107	0.226296	NS	NS		196±93	191±103	205±88	0.63948	NS	NS
	Closeness to others	36±57	39±57	64±87	1.93373	NS	NS		33±61	46±60	54±74	1.40067	NS	NS
	Trustc	51±54**	43±72**	153±65	7.09588	0.00199619	0.0459722		60±71	54±83	52±59	0.0484084	NS	NS
	Want to be huggedc	11±79	26±60	105±129	2.80101	0.0707034	NS		24±76	35±86	23±78	0.185597	NS	NS
	Want to hugc	9±64	32±65	63±101	1.3452	NS	NS		16±56	46±85	18±66	1.01785	NS	NS
	Want to be alonec	-75±96	-39±97	-153±108	3.29927	0.0454405	NS		-61±92	-47±104	-91±116	1.3826	NS	NS
	Want to be with othersc	53±74	35±79	140±120	4.09229	0.0228548	NS		47±84	48±89	67±88	0.763533	NS	NS
N, number of subjects; AUEC, area under the effect-time curve; SD, standard deviation; NS, not significant; D, values are change scores from placebo; **p value < 0.01 compared to rs1042778 TT.
ap value additionally corrected for multiple comparisons according to the Nyholt correction.
bN=101 (rs1042778: 39 GG, 48 GT, 14 TT; rs53576: 44 GG, 39 AG, 18 AA).
cN=53 (rs1042778: 21 GG, 27 GT, 5 TT; rs53576: 23 GG, 17 AG, 13 AA).
